# Supplementary material for: Diversity and Within-Host Evolution of Leishmania donovani from Visceral Leishmaniasis Patients with and without HIV Coinfection in Northern Ethiopia
Source: mBio. 2021 Jun 29;12(3):e00971-21. doi: 10.1128/mBio.00971-21 (PMC8262925; doi:10.1128/mBio.00971-21)
Supplement: TABLE S1 [file mbio.00971-21-st001.xlsx]

## Sheet: Sheet1
Sample ID	Date of disease within study	Site of parasite isolation	VL diagnosis	HIV status	Number of relapse	Microscopy category measuring parasite load	Duration of illness of current disease episode until hospitalisation [months]	Time series data available for patient	Only used as additional replicate for this sample	ENA accession (ENA study PRJEB30077)
1001_ToD_1_primary_neg	ToD	BM	primary	neg	0	1+	2	FALSE	FALSE	SAMEA5175355
1002_ToD_1_primary_neg	ToD	BM	primary	neg	0	3+	0.5	FALSE	FALSE	SAMEA5175356
1003_ToD_1_primary_neg	ToD	Spleen	primary	neg	0	4+	1	FALSE	FALSE	SAMEA5175357
1004_ToD_1_recurrent_pos	ToD	Spleen	recurrent	pos	2	1+	2	TRUE	FALSE	SAMEA5175358
1004_6-12m_2_recurrent_pos	6-12m	Spleen	recurrent	pos	3	1+	2	TRUE	FALSE	SAMEA5819193
1005_ToD_1_primary_pos	ToD	BM	primary	pos	0	2+	1	FALSE	FALSE	SAMEA5175359
1006_ToD_1_primary_neg	ToD	Spleen	primary	neg	0	2+	2	FALSE	FALSE	SAMEA5175360
1007_ToD_1_primary_neg	ToD	Spleen	primary	neg	0	3+	1	FALSE	FALSE	SAMEA5175361
1008_ToD_1_primary_neg	ToD	Spleen	primary	neg	0	1+	2	FALSE	FALSE	SAMEA5175362
1009_ToD_1_primary_neg	ToD	Spleen	primary	neg	0	2+	2	FALSE	FALSE	SAMEA5175363
1010_ToD_1_primary_neg	ToD	Spleen	primary	neg	0	-ve	2	FALSE	FALSE	SAMEA5175364
1011_ToD_1_primary_neg	ToD	Spleen	primary	neg	0	1+	0.5	FALSE	FALSE	SAMEA5175365
1012_ToD_1_primary_neg	ToD	BM	primary	neg	0	3+	0.5	FALSE	FALSE	SAMEA5175366
1013_ToD_1_primary_neg	ToD	Spleen	primary	neg	0	2+	0.5	FALSE	FALSE	SAMEA5175367
1014_ToD_1_primary_neg	ToD	Spleen	primary	neg	0	2+	1	FALSE	FALSE	SAMEA5175368
1015_ToD_1_primary_neg	ToD	Spleen	primary	neg	0	3+	1	FALSE	FALSE	SAMEA5175369
1016_ToD_1_primary_neg	ToD	Spleen	primary	neg	0	2+	1	FALSE	FALSE	SAMEA5175370
1017_ToD_1_primary_pos	ToD	Spleen	primary	pos	0	5+	2	FALSE	FALSE	SAMEA5175371
1018_ToD_1_primary_neg	ToD	Spleen	primary	neg	0	2+	4	FALSE	FALSE	SAMEA5175372
1019_ToD_1_primary_neg	ToD	Spleen	primary	neg	0	3+	2	FALSE	FALSE	SAMEA5175373
1020_ToD_1_recurrent_pos	ToD	Spleen	recurrent	pos	12	5+	1	FALSE	FALSE	SAMEA5175374
1021_ToD_1_primary_neg	ToD	Spleen	primary	neg	0	2+	1	FALSE	FALSE	SAMEA5175375
1022_ToD_1_primary_neg	ToD	Spleen	primary	neg	0	-ve	2	FALSE	FALSE	SAMEA5175376
1023_EoT_1_primary_pos	EoT	BM	primary	pos	0	1+	2	TRUE	FALSE	SAMEA5175377
1023_3m_2_recurrent_pos	3m	Spleen	recurrent	pos	1	5+	2	TRUE	FALSE	SAMEA5175438
1023_6-12m_3_recurrent_pos	6-12m	Spleen	recurrent	pos	2	6+	2	TRUE	FALSE	SAMEA5819186
1023_EoT_4_recurrent_pos	EoT	Spleen	recurrent	pos	3	2+	2	TRUE	FALSE	SAMEA5819191
1024_ToD_1_primary_neg	ToD	Spleen	primary	neg	0	1+	2	FALSE	FALSE	SAMEA5175378
1025_ToD_1_primary_neg	ToD	Spleen	primary	neg	0	1+	1	FALSE	FALSE	SAMEA5175379
1026_ToD_1_recurrent_pos	ToD	Spleen	recurrent	pos	5	5+	2	TRUE	FALSE	SAMEA5175380
1026_6-12m_2_recurrent_pos	6-12m	Spleen	recurrent	pos	7	5+	2	TRUE	FALSE	SAMEA5819181
1027_EoT_1_primary_neg	EoT	Spleen	primary	neg	0	-ve	3	FALSE	FALSE	SAMEA5175381
1028_ToD_1_primary_neg	ToD	BM	primary	neg	0	1+	2	FALSE	FALSE	SAMEA5175382
1029_ToD_1_primary_neg	ToD	Spleen	primary	neg	0	4+	2	FALSE	FALSE	SAMEA5175383
1030_EoT_1_recurrent_pos	EoT	Spleen	recurrent	pos	7	5+	2	FALSE	FALSE	SAMEA5175384
1031_ToD_1_primary_neg	ToD	BM	primary	neg	0	4+	2	FALSE	FALSE	SAMEA5175385
1032_ToD_1_primary_neg	ToD	Spleen	primary	neg	0	1+	3	FALSE	FALSE	SAMEA5175386
1033_ToD_1_primary_neg	ToD	BM	primary	neg	0	3+	2	FALSE	FALSE	SAMEA5175387
1034_ToD_1_primary_neg	ToD	BM	primary	neg	0	3+	3	FALSE	FALSE	SAMEA5175388
1035_ToD_1_primary_neg	ToD	Spleen	primary	neg	0	-ve	0.5	FALSE	FALSE	SAMEA5175389
1036_ToD_1_recurrent_pos	ToD	Spleen	recurrent	pos	1	5+	2	FALSE	FALSE	SAMEA5175390
1037_ToD_1_recurrent_pos	ToD	Spleen	recurrent	pos	14	6+	2	TRUE	FALSE	SAMEA5175391
1037_6-12m_2_recurrent_pos	6-12m	Spleen	recurrent	pos	15	6+	2	TRUE	FALSE	SAMEA5819183
1038_ToD_1_primary_neg	ToD	Spleen	primary	neg	0	4+	3	FALSE	FALSE	SAMEA5175392
1039_ToD_1_primary_neg	ToD	Spleen	primary	neg	0	5+	0.25	FALSE	FALSE	SAMEA5175393
1040_ToD_1_recurrent_pos	ToD	Spleen	recurrent	pos	10	6+	1	TRUE	FALSE	SAMEA5175394
1040_EoT_2_recurrent_pos	EoT	Spleen	recurrent	pos	11	3+	1	TRUE	FALSE	SAMEA5819185
1041_ToD_1_primary_neg	ToD	BM	primary	neg	0	2+	2	FALSE	FALSE	SAMEA5175395
1042_ToD_1_primary_neg	ToD	Spleen	primary	neg	0	2+	0.75	FALSE	FALSE	SAMEA5175396
1043_ToD_1_primary_neg	ToD	Spleen	primary	neg	0	5+	2	FALSE	FALSE	SAMEA5175397
1044_ToD_1_primary_neg	ToD	Spleen	primary	neg	0	2+	2	FALSE	FALSE	SAMEA5175398
1045_ToD_1_recurrent_pos	ToD	Spleen	recurrent	pos	3	6+	2	TRUE	FALSE	SAMEA5175399
1045_6-12m_2_recurrent_pos	6-12m	Spleen	recurrent	pos	4	6+	2	TRUE	FALSE	SAMEA5819179
1045_EoT-1_3_recurrent_pos	EoT-1	Spleen	recurrent	pos	4	4+	2	TRUE	FALSE	SAMEA5819182
1045_EoT-2_4_recurrent_pos	EoT-2	Spleen	recurrent	pos	4	4+	2	FALSE	TRUE	SAMEA5819189
1046_ToD_1_primary_neg	ToD	BM	primary	neg	0	1+	1	FALSE	FALSE	SAMEA5175400
1047_ToD_1_primary_neg	ToD	Spleen	primary	neg	0	-ve	0.5	FALSE	FALSE	SAMEA5175401
1048_ToD_1_primary_neg	ToD	Spleen	primary	neg	0	4+	1	FALSE	FALSE	SAMEA5175402
1049_ToD_1_primary_neg	ToD	BM	primary	neg	0	3+	3	FALSE	FALSE	SAMEA5175403
1050_ToD_1_primary_neg	ToD	BM	primary	neg	0	2+	2	FALSE	FALSE	SAMEA5175404
1051_ToD_1_primary_neg	ToD	Spleen	primary	neg	0	5+	0.5	FALSE	FALSE	SAMEA5175405
1052_ToD_1_primary_neg	ToD	Spleen	primary	neg	0	3+	3	FALSE	FALSE	SAMEA5175406
1053_ToD_1_primary_neg	ToD	BM	primary	neg	0	-ve	1	FALSE	FALSE	SAMEA5175407
1054_ToD_1_primary_neg	ToD	Spleen	primary	neg	0	1+	0.5	FALSE	FALSE	SAMEA5175408
1055_ToD_1_primary_neg	ToD	Spleen	primary	neg	0	3+	1	FALSE	FALSE	SAMEA5175409
1056_ToD_1_recurrent_pos	ToD	Spleen	recurrent	pos	2	5+	1	FALSE	FALSE	SAMEA5175410
1057_ToD_1_primary_neg	ToD	Spleen	primary	neg	0	4+	2	FALSE	FALSE	SAMEA5175411
1058_ToD_1_primary_neg	ToD	Spleen	primary	neg	0	4+	0.5	FALSE	FALSE	SAMEA5175412
1059_ToD_1_primary_neg	ToD	BM	primary	neg	0	-ve	1	FALSE	FALSE	SAMEA5175413
1060_ToD_1_primary_neg	ToD	BM	primary	neg	0	-ve	2	FALSE	FALSE	SAMEA5175414
1061_ToD_1_primary_neg	ToD	BM	primary	neg	0	2+	0.75	FALSE	FALSE	SAMEA5175415
1062_ToD_1_recurrent_pos	ToD	Spleen	recurrent	pos	4	6+	1	FALSE	FALSE	SAMEA5175416
1062_ToD_2_recurrent_pos	ToD	Spleen	recurrent	pos	4	6+	1	FALSE	TRUE	SAMEA5175443
1063_ToD_1_primary_neg	ToD	Spleen	primary	neg	0	1+	3	FALSE	FALSE	SAMEA5175417
1064_ToD_1_primary_neg	ToD	Spleen	primary	neg	0	3+	1	FALSE	FALSE	SAMEA5175419
1065_ToD_1_primary_neg	ToD	Spleen	primary	neg	0	2+	0.5	FALSE	FALSE	SAMEA5175420
1066_ToD_1_recurrent_pos	ToD	Spleen	recurrent	pos	1	2+	1	FALSE	FALSE	SAMEA5175421
1067_ToD_1_recurrent_pos	ToD	Spleen	recurrent	pos	1	6+	2	FALSE	FALSE	SAMEA5175422
1068_ToD_1_primary_neg	ToD	Spleen	primary	neg	0	5+	1	FALSE	FALSE	SAMEA5175423
1069_ToD_1_primary_neg	ToD	Spleen	primary	neg	0	4+	2	FALSE	FALSE	SAMEA5175424
1069_ToD_2_primary_neg	ToD	Spleen	primary	neg	0	4+	2	FALSE	TRUE	SAMEA5175425
1070_ToD_1_recurrent_pos	ToD	Spleen	recurrent	pos	2	6+	0.5	FALSE	FALSE	SAMEA5175426
1071_ToD_1_primary_neg	ToD	Spleen	primary	neg	0	-ve	2	FALSE	FALSE	SAMEA5175427
1072_ToD_1_primary_neg	ToD	Spleen	primary	neg	0	3+	1	FALSE	FALSE	SAMEA5175428
1073_ToD_1_primary_neg	ToD	Spleen	primary	neg	0	1+	2	FALSE	FALSE	SAMEA5175429
1074_ToD_1_primary_neg	ToD	Spleen	primary	neg	0	5+	3	FALSE	FALSE	SAMEA5175430
1075_ToD_1_recurrent_pos	ToD	Spleen	recurrent	pos	3	6+	1	FALSE	FALSE	SAMEA5175431
1076_ToD_1_primary_neg	ToD	Spleen	primary	neg	0	4+	1	FALSE	FALSE	SAMEA5175432
1077_ToD_1_recurrent_pos	ToD	Spleen	recurrent	pos	5	6+	1	FALSE	FALSE	SAMEA5175433
1078_ToD_1_recurrent_pos	ToD	Spleen	recurrent	pos	11	5+	0.5	TRUE	FALSE	SAMEA5175434
1078_6-12m_2_recurrent_pos	6-12m	Spleen	recurrent	pos	12	6+	0.5	TRUE	FALSE	SAMEA5819188
1079_ToD_1_recurrent_pos	ToD	Spleen	recurrent	pos	10	6+	2	FALSE	FALSE	SAMEA5175435
1079_ToD_2_recurrent_pos	ToD	Spleen	recurrent	pos	10	6+	2	FALSE	TRUE	SAMEA5175441
1080_ToD_1_recurrent_pos	ToD	Spleen	recurrent	pos	2	5+	2	FALSE	FALSE	SAMEA5175436
1080_ToD_2_recurrent_pos	ToD	Spleen	recurrent	pos	2	5+	2	FALSE	TRUE	SAMEA5175447
1081_ToD_1_NA_neg	ToD	Spleen	NA	neg	NA	2+	2	FALSE	FALSE	SAMEA5175437
1082_ToD_1_recurrent_pos	ToD	Spleen	recurrent	pos	14	6+	2	FALSE	FALSE	SAMEA5175439
1083_ToD_1_recurrent_pos	ToD	Spleen	recurrent	pos	1	6+	2	FALSE	FALSE	SAMEA5175440
1085_ToD_1_primary_neg	ToD	BM	primary	neg	0	3+	1	FALSE	FALSE	SAMEA5175442
1087_NA_1_NA_NA	NA	NA	NA	NA	NA	NA	NA	FALSE	FALSE	SAMEA5175444
1088_ToD_1_primary_neg	ToD	Spleen	primary	neg	0	1+	2	FALSE	FALSE	SAMEA5175445
1089_ToD_1_primary_neg	ToD	Spleen	primary	neg	0	2+	2	FALSE	FALSE	SAMEA5175446
1091_ToD_1_primary_neg	ToD	Spleen	primary	neg	0	3+	1	FALSE	FALSE	SAMEA5175448
1092_ToD_1_primary_neg	ToD	Spleen	primary	neg	0	2+	1	FALSE	FALSE	SAMEA5175449
1093_ToD_1_primary_neg	ToD	Spleen	primary	neg	0	3+	1	FALSE	FALSE	SAMEA5175450
1094_ToD_1_primary_neg	ToD	BM	primary	neg	0	2+	0.5	FALSE	FALSE	SAMEA5175451
1095_EoT_1_primary_neg	EoT	Spleen	primary	neg	0	3+	1	FALSE	FALSE	SAMEA5819187
1096_ToD_1_primary_pos	ToD	Spleen	primary	pos	0	4+	1	FALSE	FALSE	SAMEA5819192
1097_6-12m_1_recurrent_pos	6-12m	Spleen	recurrent	pos	4	6+	6	FALSE	FALSE	SAMEA5819194
1098_ToD_1_recurrent_pos	ToD	Spleen	recurrent	pos	2	6+	0.75	FALSE	FALSE	SAMEA5819195
1099_ToD_1_recurrent_pos	ToD	Spleen	recurrent	pos	3	1+	3	FALSE	FALSE	SAMEA5819184
1100_ToD_1_primary_pos	ToD	Spleen	primary	pos	0	6+	0.5	FALSE	FALSE	SAMEA5819190
1101_6-12m_1_recurrent_pos	6-12m	Spleen	recurrent	pos	2	6+	0.5	FALSE	FALSE	SAMEA5819180
